# Supplementary material for: Identification of a novel mycovirus belonging to the “flexivirus”-related family with icosahedral virion
Source: Virus Evol. 2024 Nov 6;10(1):veae093. doi: 10.1093/ve/veae093 (PMC11654247; doi:10.1093/ve/veae093)
Supplement: veae093_Supp [file veae093_supp.zip]

Archive with 10 entries (10 files):
- FoIV1_FigureS1.pptx
- FoIV1_FigureS2.pptx
- FoIV1_FigureS3.pptx
- FoIV1_FigureS4.pptx
- FoIV1_FigureS5.pptx
- FoIV1_FigureS6_revision.pptx
- FoIV1_FigureS7_revision.pptx
- FoIV1_TableS1_revision.pptx
- FoIV1_TableS2.pptx
- FoIV1_TableS3_revision.pptx
